# Supplementary material for: Caliban is a transcriptional target of p53 in response to DNA damage
Source: PLoS One. 2025 Aug 28;20(8):e0331141. doi: 10.1371/journal.pone.0331141 (PMC12393737; doi:10.1371/journal.pone.0331141)
Supplement: Table S1 — (XLSX) [file pone.0331141.s002.xlsx]

## Sheet: Sheet1
qRT-PCR primer
Gene	Forward (5'-3')	Reverse (5'-3')
clbn	GCGCAAGACGCAGCAGACG	TCTGCTGGGCATCTCTTCCTCC
p53	GCCGCCTCCTTAATCATGCC	GCCGAGACTGCGACGACTC
mre11	CCAAAACGGAGGCTGTCAAT	CGATCCACTAACTCCTCCACG
β-tubulin	ACATCCCGCCCCGTGGTC	AGAAAGCCTTGCGCCTGAACATAG
Tp53	CGCTTCGAGATGTTCCGAGA	CTTCAGGTGGCTGGAGTGAG
NEMF	TACTTGACACCAGGAGAACCC	CCAAGCAGCACTGTAGCAAA
human β-tubulin	CATGTACGTTGCTATCCAGGC	CTCCTTAATGTCACGCACGAT
Primers used in vector construction
	Forward (5'-3')	Reverse (5'-3')
clbn promoter 1875bp	GGGGTACCTTTCTTTCGGCTCTTCTTCGG	CGAGCTCGCTGTTGATGATTCGGATTGT
clbn promoter 1238bp	GGGGTACCCTAATTTGCACCAGAGTTCGC	CGAGCTCGCTGTTGATGATTCGGATTGT
clbn promoter 994bp	GGGGTACCTCGCTGTCGTTATCGCCG	CGAGCTCGCTGTTGATGATTCGGATTGT
clbn promoter 857bp	GGGGTACCGCATACGGGCACTGTTCC	CGAGCTCGCTGTTGATGATTCGGATTGT
clbn promoter 305bp	GGGGTACCTCACGGGATTTAGCAAAGAAC	CGAGCTCGCTGTTGATGATTCGGATTGT
clbn promoter 305bp-up	GGGGTACCTTTCTTTCGGCTCTTCTTCGG	CGAGCTCTTAGCAAACACTCCCCGGTC
Primers used in ChIP-qPCR
	Forward (5'-3')	Reverse (5'-3')
p53 site 1	acgatgtggtgacgaggc	cctacgatagcatggcactc
p53 site 2	aattatcgcgcgtagtgc	ggaaggagacgaactcgcc
p53 site 3	cactcaggttgtcaatgtacg	aatgcggatggacctgttg
siRNA
p53 siRNA	AUAUUUUAACAUGUAUAACAU
Scramble siRNA	UUCUCCGAACGUGUCACGUTT
Probes used in EMSA
p53 WT probe	TAAACAGAATTCTATCACTCAGGTTGTCAATGTACGACTCGT
p53 M probe	TAAACAGAATTCTATAAAAAAAGTTGTCAATGTACGACTCGT
