# Supplementary material for: Caliban is a transcriptional target of p53 in response to DNA damage
Source: PLoS One. 2025 Aug 28;20(8):e0331141. doi: 10.1371/journal.pone.0331141 (PMC12393737; doi:10.1371/journal.pone.0331141)
Supplement: Table S2 — (XLSX) [file pone.0331141.s003.xlsx]

## Sheet: Sheet1
figure 1A
relative clbn expression	control	20 Gy
replicate 1	0.887133	2.66968
replicate 2	1.0611	2.48802
replicate 3	1.06232	3.21912
figure 1B
relative clbn expression	control	1 mM	control	5 mM	control	10 mM
replicate 1	1.1036	1.43727	1.29634	2.7007	0.966681	4.46915
replicate 2	1.25025	1.47427	0.525263	2.6087	0.710929	2.9828
replicate 3	0.72475	1.46747	1.4686	3.13109	1.45509	5.22948
figure 1D
relative luciferase activity	pGL3-Basic	p(-1784/+90)	pGL3-Basic	p(-1147/+90)	pGL3-Basic	p(-903/+90)	pGL3-Basic	p(-766/+90)	pGL3-Basic	p(-214/+90)	pGL3-Basic	p(-50/+90)	pGL3-Basic	p(-1784/-214)
replicate 1	1	23.65651001	1	52.79495524	1	49.4281	1	51.2239	1	116.722	1	1.121841125	1	0.780684743
replicate 2	1	35.13788135	1	36.1058	1	29.0713	1	79.7561	1	60.3643	1	2.906724821	1	0.785769694
replicate 3	1	47.79669644	1	22.2983	1	42.5049	1	92.3251	1	42.5849	1	2.339405093	1	0.461077
figure 2A
relative luciferase activity	control	20 Gy
replicate 1	0.72503	4.15206
replicate 2	1.56268	5.83714
replicate 3	0.712295	3.96606
figure 2B
relative luciferase activity	control	1 mM	control	5 mM	control	10 mM
replicate 1	0.835304	2.55335	0.827885	5.50394	1.0927	4.74495
replicate 2	0.761909	2.69638	0.755141	3.2268	0.996684	4.9355
replicate 3	1.40279	1.31002	1.41697	3.67218	0.910621	5.70773
figure 2C	p(-1784/+90)		p(-1147/+90)		p(-903/+90)		p(-766/+90)		p(-214/+90)
relative luciferase activity	control	20 Gy	control	20 Gy	control	20 Gy	control	20 Gy	control	20 Gy
replicate 1	0.793167	3.78483	0.72503	4.15206	1.02468	4.1576	0.885236	3.34568	0.715465	1.34142
replicate 2	1.14082	3.84391	1.56268	5.83714	0.761172	4.69112	0.824863	2.85715	1.60306	1.393
replicate 3	1.06602	4.33166	0.712295	3.96606	1.21414	3.97494	1.2899	3.88448	0.681478	1.54136
figure 2D	p(-1784/+90)		p(-1147/+90)		p(-903/+90)		p(-766/+90)		p(-214/+90)
relative luciferase activity	control	HU	control	HU	control	HU	control	HU	control	HU
replicate 1	1.11235	3.64038	0.773138	3.66459	0.811353	4.01013	1.09494	4.8752	1.02101	1.07478
replicate 2	1.11235	3.8148	0.913125	3.60247	1.3418	3.51547	1.42145	3.39231	0.866356	1.21121
replicate 3	0.775307	4.32088	1.31374	3.11029	0.846842	3.12483	0.483609	2.36742	1.11263	0.834438
figure 3B
relative p53 expression	control	20 Gy
replicate 1	0.630446	4.57361
replicate 2	0.739409	4.17951
replicate 3	2.1452	2.43401
figure 3C
relative p53 expression	control	1 mM	control	5 mM	control	10 mM
replicate 1	0.791259	2.89454	1.19012	3.47417	1.59844	4.55252
replicate 2	0.994623	2.92817	0.931597	4.12197	0.627056	4.30695
replicate 3	1.27064	3.15287	0.901945	4.8121	0.997692	4.58419
figure 3D
relative clbn expression	control	pAC-p53
replicate 1	0.806642	3.28676
replicate 2	0.972655	3.33264
replicate 3	1.27456	4.01853
figure 4A	p(-766/+90)		p(-214/+90)
relative luciferase activity	control	pAC-p53	control	pAC-p53
replicate 1	1.13388	3.59439	0.892007	1.15203
replicate 2	0.801417	5.80267	0.497609	1.62639
replicate 3	1.0647	2.8298	1.61038	0.844306
figure 4B	p(-766/+90)		p(-766/+90) m1		p(-766/+90) m2		p(-766/+90) m3
relative luciferase activity	control	pAC-p53	control	pAC-p53	control	pAC-p53	control	pAC-p53
replicate 1	1.1371	5.47034	1.25232	4.20452	1.25232	4.94281	0.513598	1.04173
replicate 2	0.789278	3.45697	0.908849	3.72268	0.908849	2.90713	0.773057	2.29713
replicate 3	1.07362	3.25334	0.838836	4.41997	0.838836	4.25049	1.71334	1.60819
figure 4D	control		IR			control		IR			control		IR			control		IR
percent input	IgG	P53	IgG	P53		IgG	P53	IgG	P53		IgG	P53	IgG	P53		IgG	P53	IgG	P53
replicate 1	0.143	0.199	0.144	0.174		0.176	0.196	0.125	0.197		0.165	0.183234	0.144	0.585465		0.121	0.152314	0.133	0.182566
replicate 2	0.177	0.136	0.176	0.155		0.115	0.123	0.142	0.164		0.112	0.192452	0.184	0.712543		0.162	0.170313	0.162	0.106437
replicate 3	0.19	0.175	0.114	0.184		0.165	0.103	0.155	0.153		0.134	0.193556	0.127	0.538423		0.163	0.187424	0.111	0.124534
	site 1					site 2					site 3					rp49
figure 5A	control		p53 siRNA
relative clbn expression	control	20 Gy	control	20 Gy
replicate 1	0.75643	3.75477	0.72503	1.15223
replicate 2	0.76923	4.23424	0.712295	1.33714
replicate 3	1.12455	5.53456	1.56268	1.91606
figure 5B	control		p53 siRNA
relative clbn expression	control	HU	control	HU
replicate 1	0.84535	3.53562	0.94345	1.53343
replicate 2	1.53154	4.45345	1.33434	1.98345
replicate 3	1.06534	5.5466	1.21556	1.52347
figure 5C	control		p53 siRNA
relative luciferase activity	control	20 Gy	control	20 Gy
replicate 1	0.833457	2.13323	0.768879	1.53244
replicate 2	0.673454	2.19423	0.842468	1.23256
replicate 3	1.14537	4.31055	1.01213	1.54513
figure 5D	control		p53 siRNA
relative luciferase activity	control	HU	control	HU
replicate 1	1.15679	3.95835	0.973234	1.63643
replicate 2	1.10931	3.78312	0.831231	1.36113
replicate 3	0.899531	4.10042	1.28655	2.19546
figure S1A
relative mre 11 expression	control	20 Gy
replicate 1	0.891658	4.05571
replicate 2	1.10149	6.19346
replicate 3	1.00685	5.64466
figure S1B
relative mre 11 expression	control	1 mM	control	5 mM	control	10 mM
replicate 1	0.967581	2.81135	1.15322	4.20989	1.19038	7.55345
replicate 2	0.925717	2.90986	0.932184	4.19221	0.885469	5.88232
replicate 3	1.1067	4.12981	0.914591	5.02833	0.924156	5.59357
figure S2
relative NEMF expression	control	pAC-p53
replicate 1	0.885638	3.04355
replicate 2	0.948029	4.23265
replicate 3	1.16633	4.67445
figure S3
relative p53 expression	control	p53 siRNA
replicate 1	1.03887	0.355329
replicate 2	1.06336	0.403421
replicate 3	0.897768	0.195443
